# Supplementary material for: Thermochemical and Toxic Element Behavior during Co-Combustion of Coal and Municipal Sludge
Source: Molecules. 2021 Jul 9;26(14):4170. doi: 10.3390/molecules26144170 (PMC8307717; doi:10.3390/molecules26144170)
Supplement: Supplementary file 1 [file molecules-26-04170-s001.zip]

Archive with 1 entries (1 files):
- molecules-1239433-supplementary.pdf
